# Supplementary material for: Mycotoxins in Tea ((Camellia sinensis (L.) Kuntze)): Contamination and Dietary Exposure Profiling in the Chinese Population
Source: Toxins (Basel). 2022 Jul 1;14(7):452. doi: 10.3390/toxins14070452 (PMC9318285; doi:10.3390/toxins14070452)
Supplement: Supplementary file 1 [file toxins-14-00452-s001.zip]

Archive with 1 entries (1 files):
- toxins-1765816-supplementary.pdf
